# Supplementary material for: Mismatch repair deficiency is a rare but putative therapeutically relevant finding in non-liver fluke associated cholangiocarcinoma
Source: Br J Cancer. 2018 Oct 31;120(1):109–14. doi: 10.1038/s41416-018-0199-2 (PMC6325153; doi:10.1038/s41416-018-0199-2)
Supplement: Supplementary file 3 — Supplemental Table 1 [file 41416_2018_199_MOESM3_ESM.xls]

## Sheet: Tabelle1
Data analyzed	MSI -	MSI +	Total
PD-L1 (neg)	123 (85.4%)	2 (1.4%)	125 (86.8%)
PD-L1 (pos)	17 (11.8%)	2 (1.4%)	19 (13.2%)
Total	140 (97.2%)	4 (2.8%)	144 (100%)
